# Supplementary material for: Cannabidiol as a Promising Therapeutic Option in IC/BPS: In Vitro Evaluation of Its Protective Effects against Inflammation and Oxidative Stress
Source: Int J Mol Sci. 2023 Mar 6;24(5):5055. doi: 10.3390/ijms24055055 (PMC10003465; doi:10.3390/ijms24055055)
Supplement: Supplementary file 1 [file ijms-24-05055-s001.zip]

Archive with 6 entries (6 files):
- Suppl_Fig_1.pdf
- Suppl_Fig_2.pdf
- Suppl_Fig_3.pdf
- Suppl_Fig_4.pdf
- Suppl_Fig_5.pdf
- Suppl_Table_S1.pdf
